# Supplementary material for: The branched-chain amino acid aminotransferase TaBCAT1 modulates amino acid metabolism and positively regulates wheat rust susceptibility
Source: Plant Cell. 2021 Feb 5;33(5):1728–47. doi: 10.1093/plcell/koab049 (PMC8254495; doi:10.1093/plcell/koab049)
Supplement: koab049_Supplementary_Data [file koab049_supplementary_data.zip]

Archive with 7 entries (7 files):
- tpc.00530.2020-s01.xlsx
- tpc.00530.2020-s02.xlsx
- tpc.00530.2020-s03.xlsx
- tpc.00530.2020-s04.txt
- tpc.00530.2020-s05.txt
- tpc.00530.2020-s06.pdf
- tpc.00530.2020-s07.pdf
