# Supplementary material for: The branched-chain amino acid aminotransferase TaBCAT1 modulates amino acid metabolism and positively regulates wheat rust susceptibility
Source: Plant Cell. 2021 Feb 5;33(5):1728–47. doi: 10.1093/plcell/koab049 (PMC8254495; doi:10.1093/plcell/koab049)
Supplement: koab049_Supplementary_Data [file koab049_supplementary_data.zip › tpc.00530.2020-s01.xlsx]

## Sheet: Supplemental Data Set 1
Supplemental Data. Corredor-Moreno et al. (2021). Plant Cell.
Supplemental Data Set 1: Pst-infected field-collected wheat samples used in this study.
Metadata							Alignment statistics				Differential expression analysis		Analysis
Sample ID	Collection date	Country	Location	Wheat variety	Data reference	Accession number	Total paired-end reads	Reads mapped to wheat RefSeq v1.0	Percentage of reads mapped to wheat reference	Percentage of reads mapped to Pst reference	Reads pseudomapped to RefSeq v1.1 transcripts	Percentage of reads pseudomapped to transcripts	Included in phylogeny?	Wheat variety confirmed?	Selected for gene expression analyses?
13/09	2013-05-29	UK	Caythorpe, Lincolnshire	Oakley	Hubbard et al., 2015	SRX684852	33691839	15196830	45.11	38.5622	n/a	n/a	Yes	Yes	No
13/12	2013-06-05	UK	Caythorpe, Lincolnshire	RW41088	Hubbard et al., 2015	SRX684851	32985638	18903911	57.31	26.1943	n/a	n/a	Yes	No markers available	No
13/120	2013-07-03	UK	Caythorpe, Lincolnshire	Ambition	Hubbard et al., 2015	SRX702534	30760049	9789095	31.82	41.1677	n/a	n/a	Yes	No markers available	No
13/123	2013-07-03	UK	Boston, Lincolnshire	Ambition	Hubbard et al., 2015	SRX702401	52495368	31094780	59.23	7.80834	n/a	n/a	Yes	No markers available	No
13/14	2013-06-05	UK	Boston, Lincolnshire	Oakley	Hubbard et al., 2015	SRX684393	32923979	12564826	38.16	43.5278	n/a	n/a	Yes	Yes	No
13/15	2013-06-05	UK	Mendlesham, Suffolk	Torch	Hubbard et al., 2015	SRX685990	39706744	18206851	45.85	40.4335	n/a	n/a	Yes	No markers available	No
13/18	2013-06-05	UK	Mendlesham, Suffolk	KWS Dali	Hubbard et al., 2015	SRX701325	50928057	27371476	53.75	28.3502	n/a	n/a	Yes	No markers available	No
13/182	2013	UK	-	Crusoe	Hubbard et al., 2015	SRX702535	32863258	7680847	23.37	42.4205	n/a	n/a	Yes	No markers available	No
13/19	2013-06-05	UK	Mendlesham, Suffolk	Panacea	Hubbard et al., 2015	SRX686005	29093067	14921792	51.29	32.6414	n/a	n/a	Yes	No markers available	No
13/20	2013-06-06	UK	Sutton Scotney, Hampshire	KWS Rowan	Hubbard et al., 2015	SRX690338	23682017	11144875	47.06	34.1382	n/a	n/a	Yes	No markers available	No
13/21	2013	UK	Terrington St Clement, Norfolk	Solstice	Hubbard et al., 2015	SRX684276	36209968	14393639	39.75	44.1024	n/a	n/a	Yes	Yes	No
13/22	2013-06-13	UK	Boothby Graffoe, Lincolnshire	Solstice	Hubbard et al., 2015	SRX684439	35327388	16810521	47.58	35.5437	n/a	n/a	Yes	Yes	No
13/23	2013-06-13	UK	Boothby Graffoe, Lincolnshire	Santiago	Hubbard et al., 2015	SRX664976	28897742	14840383	51.35	32.1095	n/a	n/a	Yes	Yes	No
13/24	2013-06-13	UK	Boothby Graffoe, Lincolnshire	KWS Kielder	Hubbard et al., 2015	SRX690311	34688127	16664144	48.04	35.2076	n/a	n/a	Yes	No markers available	No
13/25	2013-06-13	UK	Boothby Graffoe, Lincolnshire	KWS Dali	Hubbard et al., 2015	SRX685991	40788719	20710930	50.78	32.9027	n/a	n/a	Yes	No markers available	No
13/26	2013-06-12	UK	Cirencester, Gloucestershire	Haratio	Hubbard et al., 2015	SRX686006	32124112	18292974	56.94	28.109	n/a	n/a	Yes	No markers available	No
13/27	2013-06-12	UK	Cirencester, Gloucestershire	Oakley	Hubbard et al., 2015	SRX684252	36898103	15783913	42.78	43.7582	n/a	n/a	Yes	Yes	No
13/28	2013-06-12	UK	Cirencester, Gloucestershire	Solstice	Hubbard et al., 2015	SRX690352	34287904	20774626	60.59	21.7105	n/a	n/a	Yes	Yes	No
13/29	2013-06-14	UK	Oxfordshire	Solstice	Hubbard et al., 2015	SRX685190	26332691	6219784	23.62	50.6739	n/a	n/a	Yes	Yes	No
13/30	2013-06-14	UK	Welbourne, Lincolnshire	ReR22	Hubbard et al., 2015	SRX690343	41597203	18223606	43.81	40.6576	n/a	n/a	Yes	No markers available	No
13/32	2013-06-14	UK	Welbourne, Lincolnshire	ReRO4	Hubbard et al., 2015	SRX690312	33493561	13192948	39.39	44.4693	n/a	n/a	Yes	No markers available	No
13/33	2013-06-14	UK	Welbourne, Lincolnshire	Recital	Hubbard et al., 2015	SRX690356	42210033	18248296	43.23	40.2117	n/a	n/a	Yes	No markers available	No
13/34	2013-06-14	UK	Welbourne, Lincolnshire	ReR32	Hubbard et al., 2015	SRX686004	35273110	18225640	51.67	29.4526	n/a	n/a	Yes	No markers available	No
13/35	2013-06-14	UK	Welbourne, Lincolnshire	ReR64	Hubbard et al., 2015	SRX690541	28726100	12732197	44.32	39.8817	n/a	n/a	Yes	No markers available	No
13/36	2013-06-14	UK	Welbourne, Lincolnshire	Allez-Y	Hubbard et al., 2015	SRX690378	35051664	19033611	54.3	29.8498	n/a	n/a	Yes	No markers available	No
13/37	2013-06-14	UK	Welbourne, Lincolnshire	ReR11O	Hubbard et al., 2015	SRX701334	54670239	16731003	30.6	49.4878	n/a	n/a	Yes	No markers available	No
13/38	2013-06-14	UK	Welbourne, Lincolnshire	ReR138	Hubbard et al., 2015	SRX690348	33776327	14092293	41.72	42.419	n/a	n/a	Yes	No markers available	No
13/39	2013-06-14	UK	Welbourne, Lincolnshire	Toisandor	Hubbard et al., 2015	SRX690379	32218924	10326260	32.05	52.0766	n/a	n/a	Yes	No markers available	No
13/40	2013-06-14	UK	Welbourne, Lincolnshire	Fairplay	Hubbard et al., 2015	SRX690528	38301452	20409018	53.29	30.4916	n/a	n/a	Yes	No markers available	No
13/42	2013-06-14	UK	Welbourne, Lincolnshire	Audace	Hubbard et al., 2015	SRX690484	25354629	11080024	43.7	39.6566	n/a	n/a	Yes	No markers available	No
13/520	2013-07-07	UK	NIAB HQ, Cambridgeshire	Warrior	Hubbard et al., 2015	SRX701336	47585895	26572291	55.84	20.0635	n/a	n/a	Yes	No markers available	No
13/65	2013-06-18	UK	Cambridgeshire	Claire	Hubbard et al., 2015	SRX684850	32082318	12242799	38.16	41.6306	n/a	n/a	Yes	Yes	No
13/71	2013-06-19	UK	Headley Hall, North Yorkshire	Laurier	Hubbard et al., 2015	SRX690483	20798962	12476493	59.99	21.3506	n/a	n/a	Yes	No markers available	No
14.0002	2014-06-12	Czech Republic	Rokytnice	Tilman	Bueno-Sancho et al., 2017	ERS1327120	20817735	6052850	29.08	46.332	n/a	n/a	Yes	No markers available	No
14.0004	2014-06-16	France	Marchélepot	Glasgow	Bueno-Sancho et al., 2017	ERS1327121	20173162	13564312	67.24	12.6555	n/a	n/a	Yes	Yes	No
14.0005	2014-06-16	France	Marchélepot	Trapez	Bueno-Sancho et al., 2017	ERS1327122	18043529	8482095	47.01	27.4969	n/a	n/a	Yes	No markers available	No
14.0006	2014-06-16	France	Marchélepot	Bergoumo	Bueno-Sancho et al., 2017	ERS1327123	19223399	11268055	58.62	16.164	n/a	n/a	Yes	No markers available	No
14.0007	2014-06-10	France	Pontfaverger	Trapez	Bueno-Sancho et al., 2017	ERS1327124	16680791	6062460	36.34	35.8786	n/a	n/a	Yes	No markers available	No
14.0008	2014-05-19	Austria	-	Sax	Bueno-Sancho et al., 2017	ERS1327125	19687754	2663555	13.53	69.6835	n/a	n/a	No	No markers available	No
14.0009	2014-05-22	Austria	-	Sax	Bueno-Sancho et al., 2017	ERS1327126	23488417	8478856	36.1	29.839	n/a	n/a	Yes	No markers available	No
14.0014	2014-06-02	France	Gourhel	Altigo	Bueno-Sancho et al., 2017	ERS1327129	16810661	9650147	57.4	17.9104	n/a	n/a	Yes	No markers available	No
14.0015	2014-06-04	France	Guegon	expert	Bueno-Sancho et al., 2017	ERS1327130	16066902	9374565	58.35	18.9892	n/a	n/a	Yes	No markers available	No
14.0016	2014-06-04	France	Loyat	Alixan	Bueno-Sancho et al., 2017	ERS1327131	18083578	8739803	48.33	27.1425	n/a	n/a	Yes	No markers available	No
14.0017	2014-02-21	UK	Sutton Scotney, Hampshire	Victo	Bueno-Sancho et al., 2017	ERS1327132	21713673	6262331	28.84	40.9021	n/a	n/a	Yes	No markers available	No
14.0018	2014-02-21	UK	Sutton Scotney, Hampshire	Oakley	Bueno-Sancho et al., 2017	ERS1327133	12120662	3779996	31.19	30.2664	n/a	n/a	Yes	Yes	No
14.0019	2014-03-07	UK	-	Panorama	Bueno-Sancho et al., 2017	ERS1327134	11779998	1472205	12.5	26.7232	n/a	n/a	No	Yes	No
14.002	2014-03-07	UK	-	Target	Bueno-Sancho et al., 2017	ERS1327135	17806063	7303628	41.02	20.1018	n/a	n/a	Yes	No markers available	No
14.0021	2014-03-18	UK	-	Victo	Bueno-Sancho et al., 2017	ERS1327136	16979152	2069412	12.19	66.3732	n/a	n/a	No	No markers available	No
14.0023	2014	UK	-	Cocoon	Bueno-Sancho et al., 2017	ERS1327137	11210865	261626	2.33	39.6122	n/a	n/a	No	No markers available	No
14.0024	2014-06-05	Poland	Kwidzyn	Kobra	Bueno-Sancho et al., 2017	ERS1327138	25982183	14613690	56.25	15.6177	n/a	n/a	Yes	No markers available	No
14.0025	2014-06-05	Poland	Kwidzyn	Arkadia	Bueno-Sancho et al., 2017	ERS1327139	25706860	14330358	55.75	18.4173	n/a	n/a	Yes	No markers available	No
14.0026	2014-06-06	Poland	Sroda Wielko	Legenda	Bueno-Sancho et al., 2017	ERS1327140	25808521	12600574	48.82	26.6999	n/a	n/a	Yes	No markers available	No
14.0027	2014-06-06	Poland	Sroda Wielko	Princeps	Bueno-Sancho et al., 2017	ERS1327141	28709378	7133236	24.85	46.7455	n/a	n/a	Yes	No markers available	No
14.0035	2014-06-10	Germany	Moselursch	Akteur	Bueno-Sancho et al., 2017	ERS1327142	38104180	21541854	56.53	8.59192	n/a	n/a	Yes	No markers available	No
14.0036	2014-06-13	Germany	Etzdorf	JB Asano	Bueno-Sancho et al., 2017	ERS1327143	16400309	10471622	63.85	9.60353	n/a	n/a	Yes	No markers available	No
14.0037	2014-06-13	Germany	Etzdorf	Kometus	Bueno-Sancho et al., 2017	ERS1327144	32675068	15317866	46.88	25.3022	n/a	n/a	Yes	No markers available	No
14.0039	2014-06-16	Germany	Hingste	Opal	Bueno-Sancho et al., 2017	ERS1327145	20054651	12255606	61.11	5.11539	n/a	n/a	Yes	No markers available	No
14.004	2014-06-16	Germany	Hingste	Akteur	Bueno-Sancho et al., 2017	ERS1327146	25531206	17244841	67.54	5.23504	n/a	n/a	Yes	No markers available	No
14.0041	2014-06-16	Germany	Hingste Inokluiert	Contur	Bueno-Sancho et al., 2017	ERS1327147	27868885	10026036	35.98	38.8767	n/a	n/a	Yes	No markers available	No
14.0042	2014-06-17	Germany	Dunau	Loft	Bueno-Sancho et al., 2017	ERS1327148	18297427	9992415	54.61	17.8155	n/a	n/a	Yes	No markers available	No
14.0043	2014-06-23	Germany	Grucking	JB Asano	Bueno-Sancho et al., 2017	ERS1327149	24045098	10495136	43.65	23.8181	n/a	n/a	Yes	No markers available	No
14.0044	2014-06-23	Germany	Kirchmatting	Akteur	Bueno-Sancho et al., 2017	ERS1327150	10726003	5959957	55.57	7.2981	n/a	n/a	Yes	No markers available	No
14.0046	2014-06-25	France	Bucy saint liphard	Hysun	Bueno-Sancho et al., 2017	ERS1327151	20161705	3933852	19.51	57.429	n/a	n/a	No	No markers available	No
14.0047	2014-06-25	France	Bucy saint liphard	Karur	Bueno-Sancho et al., 2017	ERS1327152	19513346	8110670	41.56	35.282	n/a	n/a	Yes	No markers available	No
14.0077	2014-05-21	Italy	Conselice	Irnerio	Bueno-Sancho et al., 2017	ERS1327160	25643782	1651660	6.44	43.9098	n/a	n/a	No	No markers available	No
14.0078	2014-06-04	Germany	Ruchheim	Victo	Bueno-Sancho et al., 2017	ERS1327161	10840914	545375	5.03	31.1885	n/a	n/a	No	No markers available	No
14.0081	2014-05-13	Germany	Gommershoven	JB Asano	Bueno-Sancho et al., 2017	ERS1327163	13727498	6545193	47.68	41.1827	n/a	n/a	Yes	No markers available	No
14.0083	2014-05-28	Germany	Bohl-Iggelheim	Akteur	This study	ERS4270273	12393296	1753059	30.29	42.2	n/a	n/a	Yes	No markers available	No
14.0084	2014-05-28	Germany	Groitzsch	Kometus	Bueno-Sancho et al., 2017	ERS1327164	24342290	6752640	27.74	47.6426	n/a	n/a	Yes	No markers available	No
14.0085	2014-06-03	Germany	Groitzsch	Akteur	Bueno-Sancho et al., 2017	ERS1327165	28875654	16902750	58.54	37.5011	n/a	n/a	Yes	No markers available	No
14.0086	2014-06-03	Germany	WeiBensee	Ritmo	Bueno-Sancho et al., 2017	ERS1327166	17281269	5755585	33.31	48.7078	n/a	n/a	Yes	Yes	No
14.0087	2014-06-03	Germany	WeiBensee	JB Asano	Bueno-Sancho et al., 2017	ERS1327167	19156204	5796816	30.26	20.536	n/a	n/a	Yes	No markers available	No
14.0088	2014-06-03	Germany	WeiBensee	Akteur	Bueno-Sancho et al., 2017	ERS1327168	16317008	5669253	34.74	39.9816	n/a	n/a	Yes	No markers available	No
14.0089	2014-06-04	Germany	Tachenhausen	Kometus	Bueno-Sancho et al., 2017	ERS1327169	12221957	3585551	29.34	60.1974	n/a	n/a	Yes	No markers available	No
14.009	2014-06-05	Germany	Huttendorf	Hermann	Bueno-Sancho et al., 2017	ERS1327170	13116639	7611256	58.03	69.774	n/a	n/a	Yes	No markers available	No
14.0091	2014-06-05	Germany	Huttendorf	Kometus	Bueno-Sancho et al., 2017	ERS1327171	23074552	8210084	35.58	22.7753	n/a	n/a	Yes	No markers available	No
14.0094	2014-06-03	France	Fame de P'epoisse	Rosario	Bueno-Sancho et al., 2017	ERS1327174	21915407	9396810	42.88	52.1127	n/a	n/a	Yes	Yes	No
14.0095	2014-06-02	Belgium	Koksijde Belgium	JB Asano	Bueno-Sancho et al., 2017	ERS1327175	12979818	5447879	41.97	58.4935	n/a	n/a	Yes	No markers available	No
14.0096	2014-06-02	Belgium	Zwevegem	JB Asano	Bueno-Sancho et al., 2017	ERS1327176	15958021	6192398	38.8	32.8553	n/a	n/a	Yes	No markers available	No
14.0097	2014-06-02	Belgium	Avelgem	JB Asano	Bueno-Sancho et al., 2017	ERS1327177	20649121	4231775	20.49	52.1493	n/a	n/a	Yes	No markers available	No
14.0098	2014-06-02	Belgium	Mignault	Torch	Bueno-Sancho et al., 2017	ERS1327178	17907857	3755202	20.97	45.5639	n/a	n/a	Yes	No markers available	No
14.0105	2014-06-13	UK	Morley, Norfolk	Kranich	Bueno-Sancho et al., 2017	ERS1327182	17262712	4457473	25.82	72.549	n/a	n/a	Yes	Yes	No
14.0108	2014-06-11	France	-	Luminur	Bueno-Sancho et al., 2017	ERS1327183	18458938	5781019	31.32	14.4797	n/a	n/a	Yes	No markers available	No
14.0126	2014-06-01	UK	Bridgend, Mid Glamorgan	Vuka	Bueno-Sancho et al., 2017	ERS1327186	21309525	5013090	23.53	20.0347	n/a	n/a	Yes	Yes	No
14.0127	2014-07-01	UK		Vuka	Bueno-Sancho et al., 2017	ERS1327187	18643380	6737683	36.14	9.20557	n/a	n/a	Yes	Yes	No
14.0128	2014-08-01	UK	Bishop Burton, East Yorkshire	Vuka	Bueno-Sancho et al., 2017	ERS1327188	16425971	6133438	37.34	13.575	n/a	n/a	Yes	Yes	No
14.0129	2014-06-23	UK	Broughton, Hampshire	Panacea	Bueno-Sancho et al., 2017	ERS1327189	16462142	1489129	9.05	22.4421	n/a	n/a	No	No markers available	No
14.0135	2014-06-23	UK	Humbie, East Lothian	KWS Kielder	Bueno-Sancho et al., 2017	ERS1327190	24337896	15998108	65.73	13.4711	n/a	n/a	Yes	No markers available	No
14.0139	2014-06-23	UK	Wolferton, Norfolk	Jorvik	Bueno-Sancho et al., 2017	ERS1327191	19384876	8598102	44.35	15.6523	n/a	n/a	Yes	No markers available	No
14.014	2014-06-23	UK	Humbie, East Lothian	LGW65 (Energise)	Bueno-Sancho et al., 2017	ERS1327192	13320054	4292191	32.22	44.9191	n/a	n/a	Yes	No markers available	No
14.0141	2014-06-23	UK	Wolferton, Norfolk	Santiago	Bueno-Sancho et al., 2017	ERS1327193	14355051	5109248	35.59	38.158	11105810	58.3	Yes	Yes	Yes
14.0142	2014-06-23	UK	Humbie, East Lothian	JB Diego	Bueno-Sancho et al., 2017	ERS1327194	18717629	110353	0.59	57.5947	n/a	n/a	No	Yes	No
14.0145	2014-04-28	UK	York, North Yorkshire	Solstice	Bueno-Sancho et al., 2017	ERS1327195	26871539	9194984	34.22	23.5036	23778677	36.27	Yes	Yes	Yes
14.0146	2014-04-28	UK	York, North Yorkshire	KWS Kielder	Bueno-Sancho et al., 2017	ERS1327196	16984929	6081717	35.81	2.85614	n/a	n/a	Yes	No markers available	No
14.0148	01/042014	UK	Morley, Norfolk	Victo	Bueno-Sancho et al., 2017	ERS1327197	26488023	3212529	12.13	8.06532	n/a	n/a	No	No markers available	No
14.0151	2014-01-23	UK	Caythorpe, Lincolnshire	Oakley	Bueno-Sancho et al., 2017	ERS1327198	16849968	252524	1.5	60.8747	13173466	19.02	No	Yes	Yes
14.0152	2014-01-23	UK	Caythorpe, Lincolnshire	Victo	Bueno-Sancho et al., 2017	ERS1327199	20501772	120477	0.59	58.3936	n/a	n/a	No	No markers available	No
14.0153	2014-01-13	UK	Titchmarsh, Northamptonshire	Claire	Bueno-Sancho et al., 2017	ERS1327200	26214592	9515742	36.3	20.5514	n/a	n/a	Yes	Yes	No
14.0155	2013-12-01	UK	Wallingford, Oxfordshire	KWS Kielder	Bueno-Sancho et al., 2017	ERS1327201	26015817	7478401	28.75	21.4989	n/a	n/a	Yes	No markers available	No
14.0158	2013-12-01	UK	Streatley, Oxfordshire	Solstice	Bueno-Sancho et al., 2017	ERS1327202	10572580	36585	0.35	22.0175	23113150	3.95	No	Insufficient markers	No
14.0159	2014-01-23	UK	Caythorpe, Lincolnshire	Claire	Bueno-Sancho et al., 2017	ERS1327203	15717250	27014	0.17	48.7655	n/a	n/a	No	Insufficient markers	No
14.016	2014-01-23	UK	Caythorpe, Lincolnshire	Robigus	Bueno-Sancho et al., 2017	ERS1327204	18241512	43276	0.24	45.3658	n/a	n/a	No	No	No
14.0163	2014-05-23	UK	Canterbury, Kent	Cordiale	Bueno-Sancho et al., 2017	ERS1327205	17594119	3022276	17.18	7.58884	n/a	n/a	No	No	No
14.0165	2014-05-23	UK	Canterbury, Kent	Solstice	Bueno-Sancho et al., 2017	ERS1327206	12255107	4408237	35.97	22.8326	21539424	40.25	Yes	Yes	Yes
14.0166	2014-05-06	UK	Caythorpe, Lincolnshire	Solstice	Bueno-Sancho et al., 2017	ERS1327207	15042610	128561	0.85	17.798	6534907	3.67	No	Yes	No
14.0167	2014-05-06	UK	Caythorpe, Lincolnshire	Robigus	Bueno-Sancho et al., 2017	ERS1327208	9165807	890081	9.71	50.2845	n/a	n/a	No	Yes	No
14.0169	2014-05-16	UK	unknown	Ambition	Bueno-Sancho et al., 2017	ERS1327209	14087305	5014762	35.6	20.5614	n/a	n/a	Yes	No markers available	No
14.0172	2014-05-13	UK	Dunmow, Hertfordshire	Scout	Bueno-Sancho et al., 2017	ERS1327210	12116106	1533793	12.66	23.3184	n/a	n/a	No	No	No
14.0173	2014-05-08	UK	Cambridgeshire	Kranich	Bueno-Sancho et al., 2017	ERS1327211	10991705	5561064	50.59	51.8091	n/a	n/a	Yes	No	No
14.0174	2014-05-16	UK	Sturminster, Dorset	Solstice	Bueno-Sancho et al., 2017	ERS1327212	14869066	7548738	50.77	13.2891	18759680	52.21	Yes	Insufficient markers	No
14.0175	2014-05-23	UK	Canterbury, Kent	Claire	Bueno-Sancho et al., 2017	ERS1327213	27989543	3477975	12.43	65.0627	n/a	n/a	No	Yes	No
14.0176	2014-05-16	UK	Keisby, Lincolnshire	Belvoir	Bueno-Sancho et al., 2017	ERS1327214	26167551	504850	1.93	58.4262	n/a	n/a	No	No markers available	No
14.0179	2014-05-23	UK	Canterbury, Kent	KWS Sterling	Bueno-Sancho et al., 2017	ERS1327215	24067451	963844	4	64.6865	n/a	n/a	No	Yes	No
14.018	2014-05-23	UK	Canterbury, Kent	Robigus	Bueno-Sancho et al., 2017	ERS1327216	18026168	3863607	21.43	57.6359	n/a	n/a	Yes	Yes	No
14.0181	2014-05-06	UK	Headley Hall, North Yorkshire	Oakley	Bueno-Sancho et al., 2017	ERS1327217	13759276	347204	2.52	67.1345	12476039	12.76	No	Yes	No
14.0182	2014-05-23	UK	Royston, Cambridgeshire	Oakley	Bueno-Sancho et al., 2017	ERS1327218	19161108	2504258	13.07	62.4905	18655110	13.23	No	Yes	No
14.0183	2014-05-23	UK	Kent	Oakley	Bueno-Sancho et al., 2017	ERS1327219	21041044	2530779	12.03	43.9146	16541408	3.73	No	Yes	No
14.0188	2014-05-16	UK	-	Kranich	Bueno-Sancho et al., 2017	ERS1327220	19976884	7871320	39.4	44.7777	n/a	n/a	Yes	No	No
14.019	2014-05-23	UK	Kent	Warrior	Bueno-Sancho et al., 2017	ERS1327221	19772798	7863854	39.77	69.8647	n/a	n/a	Yes	Yes	No
14.0191	2014-05-06	UK	Caythorpe, Lincolnshire	Oakley	Bueno-Sancho et al., 2017	ERS1327222	20957839	1437312	6.86	57.9678	20284389	12.22	No	Insufficient markers	No
14.0193	2014-05-23	UK	Kent	Relay	Bueno-Sancho et al., 2017	ERS1327223	16153042	3074064	19.03	76.1658	n/a	n/a	No	No markers available	No
14.0195	2014-05-01	UK	Fulbourn, Cambridgeshire	Galiant	Bueno-Sancho et al., 2017	ERS1327224	12998160	2292913	17.64	53.2328	n/a	n/a	No	No markers available	No
14.0203	2014-06-02	UK	Sutton Scotney, Hampshire	KWS Sterling	Bueno-Sancho et al., 2017	ERS1327225	20045631	468435	2.34	50.8033	n/a	n/a	No	Yes	No
14.0205	2014-05-01	UK	Morley, Norfolk	Solstice	Bueno-Sancho et al., 2017	ERS1327226	13814626	3451334	24.98	34.1971	n/a	n/a	Yes	No	No
14.021	2014-06-02	UK	Headley Hall	Relay	Bueno-Sancho et al., 2017	ERS1327227	17376776	125297	0.72	60.1542	n/a	n/a	No	No	No
14.0215	2014-05-01	UK	Morley, Norfolk	Warrior	Bueno-Sancho et al., 2017	ERS1327228	19941678	2812923	14.11	38.5398	n/a	n/a	No	No	No
14.0216	2014-05-01	UK	Morley, Norfolk	Oakley	Bueno-Sancho et al., 2017	ERS1327229	10182640	1271860	12.49	72.4482	8813620	8.3	No	Yes	No
14.0218	2014	UK	Morley, Norfolk	Cordiale	Bueno-Sancho et al., 2017	ERS1327230	13637693	5729871	42.01	55.5279	n/a	n/a	Yes	Yes	No
14.0225	Early August 2014	UK	-	AC Barrie	Bueno-Sancho et al., 2017	ERS1327231	19142630	3794280	19.82	56.2494	n/a	n/a	No	Yes	No
14.0226	Early August 2014	UK	-	AC Barrie	Bueno-Sancho et al., 2017	ERS1327228	17062720	3139610	18.4	10.8588	n/a	n/a	No	Yes	No
14.0227	Early August 2014	UK	-	AC Barrie	Bueno-Sancho et al., 2017	ERS1327233	9160607	789012	8.61	30.7219	n/a	n/a	No	Yes	No
15.0095	2015-05-18	France	Louville-la-Chenard	Oakley	This study	ERS4270274	18754925	n/a	n/a	45.6682	18754925	30.37	No	Yes	Yes
15.0104	2015-05-11	UK	Adisham, Kent	Santiago	This study	ERS4270275	15184097	n/a	n/a	45.6682	15184097	23.12	No	Insufficient markers	No
15.0123	2015-05-18	UK	Dereham	Oakley	This study	ERS4270276	20735723	n/a	n/a	52.0078	20735723	22.44	No	Insufficient markers	No
15.0124	2015-05-18	UK	Mersea	Santiago	This study	ERS4270277	20709105	n/a	n/a	53.7871	20709105	18.54	No	No	No
15.0128	2015-05-18	UK	Otley	Santiago	This study	ERS4270278	19297135	n/a	n/a	66.8223	19297135	32.62	No	No	No
15.0233	2015-06-01	UK	Newton, Cambs	Santiago	This study	ERS4270279	14428887	n/a	n/a	41.3886	14428887	42.82	No	Yes	Yes
15.0383	2015-06-03	UK	Saultain, NW France	Solstice	This study	ERS4270280	19735800	n/a	n/a	30.5009	19735800	36.65	No	Yes	Yes
15.0386	2015-06-08	UK	Whittlesford, Cambs	Santiago	This study	ERS4270281	18780611	n/a	n/a	42.3021	18780611	42.82	No	Yes	Yes
15.0388	2015-06-10	UK	Glenrothes, Fife	Solstice	This study	ERS4270282	18964231	n/a	n/a	28.6154	18964231	25.23	No	Yes	Yes
15.0398	2015-06-09	Germany	Hemmingen, 30966	Solstice	This study	ERS4270283	20452153	n/a	n/a	54.6247	20452153	32.66	No	Yes	Yes
15.0404	2015-06-25	UK	Melton Mowbray	Santiago	This study	ERS4270284	15580417	n/a	n/a	44.2286	15580417	64.27	No	Yes	Yes
15.0406	2015-06-25	UK	Melton Mowbray	Solstice	This study	ERS4270285	21446422	n/a	n/a	11.0502	21446422	44	No	Yes	Yes
15.0417	2015-06-20	UK	Newton, Cambs	Santiago	This study	ERS4270286	24225577	n/a	n/a	30.2048	24225577	41.26	No	Yes	Yes
15.0499	2015-06-18	UK	Headley Hall	Solstice	This study	ERS4270287	21003106	n/a	n/a	11.4217	21003106	57.94	No	Yes	Yes
16.0112	2016-03-21	UK	Layerdelahaye, Essex	Solstice	This study	ERS4270288	45048264	n/a	n/a	47.8871	n/a	n/a	No	Mixed pathogens	No
16.0117	2016-03-22	UK	West Wickham, Cambridgeshire	Santiago	This study	ERS4270289	48272394	n/a	n/a	44.3217	n/a	n/a	No	Mixed pathogens	No
16.0206	17/06/2016	UK	Ickleton	Oakley	This study	ERS4270290	44500262	n/a	n/a	30.0015	44500262	31.38	No	Yes	Yes
16.0365	25/05/2016	UK	Newark	Santiago	This study	ERS4270291	52896734	n/a	n/a	54.2472	52896734	13.43	No	No	No
16.0603	08/06/2016	UK	Fowlmere	Santiago	This study	ERS4270292	41200030	n/a	n/a	55.7436	41200030	15.3	No	Yes	Yes
16.0606	2016-06-06	France	Allonnes	Oakley	This study	ERS4270293	35858902	n/a	n/a	67.3483	35858902	n/a	No	Mixed pathogens	No
16.0607	08/06/2016	France	Allonnes	Oakley	This study	ERS4270294	38557802	n/a	n/a	39.4825	38557802	36.45	No	Yes	Yes
16.0612	13/06/2016	UK	Fowlmere	Santiago	This study	ERS4270295	34321276	n/a	n/a	39.7564	34321276	37.89	No	Yes	Yes
15.0040	24/04/2015	UK	Cambridge	Santiago	This study	ERS4270296	19956350	n/a	n/a	38.8334	19956350	35.52	No	Yes	Yes
15.0130	18/05/2015	UK	Whattisham	Santiago	This study	ERS4270296	18092672	n/a	n/a	45.793	18092672	33.26	No	Yes	Yes
16.0120	21/03/2016	UK	Chelsworth	Santiago	This study	ERS4270298	77717580	n/a	n/a	43.4176	77717580	35.13	No	Yes	Yes
								Average	33.7384	37.3922	Average	29.9121
								Standard deviation	18.5918	17.191	Standard deviation	16.1185
