# Supplementary material for: The branched-chain amino acid aminotransferase TaBCAT1 modulates amino acid metabolism and positively regulates wheat rust susceptibility
Source: Plant Cell. 2021 Feb 5;33(5):1728–47. doi: 10.1093/plcell/koab049 (PMC8254495; doi:10.1093/plcell/koab049)
Supplement: koab049_Supplementary_Data [file koab049_supplementary_data.zip › tpc.00530.2020-s02.xlsx]

## Sheet: Supplemental Data Set 2
Supplemental Data. Corredor-Moreno et al. (2021). Plant Cell.
Supplemental Data Set 2: Confirmation of wheat varieties in Pst-infected field samples. A total of 1,831 genetically mapped single nucleotide polymorphism (SNP) positions were used to differentiate wheat varieties. For each of the 65 samples with sufficient coverage at discriminative SNP sites, each position with ≥20 x coverage was assessed for correlation against the available sequence data for …
Sample ID	Variety recorded	Variety confirmed?	AC Barrie	Vuka	Kranich	Hereward	Cocoon	Ritmo	KWS Sterling	JB Diego	Cordiale	Timber	Panorama	Rosario	Solstice	Scout	Glasgow	Claire	Viscount	Warrior	Robigous	Oakley	Santiago
13/09	Oakley	Yes	192	241	239	240	213	241	235	223	236	241	234	240	246	262	252	254	271	277	294	306	274
13/14	Oakley	Yes	148	180	172	180	165	179	171	168	175	190	170	175	177	195	186	192	197	205	219	230	207
13/21	Solstice	Yes	178	223	216	225	205	215	208	211	206	229	253	224	268	223	225	237	222	233	224	226	218
13/22	Solstice	Yes	194	251	241	248	227	249	241	244	240	257	287	255	302	246	256	257	261	255	254	256	255
13/27	Oakley	Yes	181	231	227	224	207	235	217	216	218	242	222	232	233	255	247	243	262	268	284	297	267
13/28	Solstice	Yes	222	273	256	279	244	270	265	262	267	277	313	283	335	277	279	286	278	280	278	280	271
13/29	Solstice	Yes	120	160	153	154	150	154	156	151	160	166	180	164	192	163	171	170	164	169	164	169	166
13/23	Santiago	Yes	156	180	284	297	306	289	310	302	312	313	313.5	315	321	319	319	328	335	344	354.5	384	389
13/65	Claire	Yes	178	233	219	224	201	231	222	218	226	250	224	224	232	238	237	283	230	249	242	241	236
14.0004	Glasgow	Yes	337.5	437	434	486	478	497	492	455	460.5	484	480	488.5	479	479	672.5	495.5	493.5	494	501	498.5	497.5
14.0018	Oakley	Yes	153.5	186.5	196	195	199	206.5	208	204.5	201	206.5	210	214.5	209.5	215	229.5	218	238	246.5	259	295.5	269
14.0019	Panorama	Yes	45.5	67.5	61.5	67	70	62	67	79	62	65.5	95.5	72.5	87.5	67	66.5	69	71.5	69.5	67	70	69
14.0086	Ritmo	Yes	256	267.5	288	277	330	433	310.5	341	302	304.5	302.5	341	306.5	287.5	334	305.5	316	302.5	297	312.5	319.5
14.0094	Rosario	Yes	360	423	421.5	501	507	535.5	522	517.5	506	483	519	674	542	490.5	503.5	499.5	509	510.5	463	513	517
14.0105	Kranich	Yes	253.5	313.5	332	273	296.5	299.5	294.5	298	290	308	295	288	282.5	287	301	287	282.5	297	293.5	290	285.5
14.0126	Vuka	Yes	203.5	362.5	271	231	237.5	241.5	236.5	262.5	244.5	245	239	226.5	243.5	253	248.5	250	244.5	223	242.5	234	229
14.0127	Vuka	Yes	292.5	495	362	311.5	309	318	333.5	355	337.5	345	324.5	309.5	332	337	335	346	331	314	328.5	322.5	321
14.0128	Vuka	Yes	217.5	396	292	249	256	258.5	271.5	279.5	270.5	273.5	252.5	251.5	265.5	275.5	269	272	271.5	262.5	272.5	265.5	259.5
14.0141	Santiago	Yes	187	221.5	234.5	235.5	241	247	248	248.5	251.5	252	252.5	253.5	254.5	256	265	265.5	269.5	281	295.5	305.5	333
14.0145	Solstice	Yes	324.5	386	381	449	438	419	439	437.5	421	409	541	469.5	585	410	426.5	433.5	407.5	420.5	389	421.5	429.5
14.0153	Claire	Yes	277	364.5	374	390	360	378	375.5	376.5	379.5	416.5	401	394	413	375.5	399	525.5	359	402.5	373.5	381	384
14.0163	Cordiale	No	44	62	64	59	51	55	63	52	67	67	57	54	61	62	68	67	67	74	83	74	67
14.0165	Solstice	Yes	162.5	204	205	237	231.5	222.5	234.5	235	225	223.5	279	249.5	303.5	211	233.5	240	225	225	206.5	226	230
14.0167	Robigus	Yes	49	62	64.5	54.5	62	58	65.5	49.5	66.5	67	58.5	61	61.5	64	72	61	73	71.5	83.5	74.5	71
14.0172	Scout	No	17	28	28	29	22	24	32	26	30	27	35	25	35	23	28	32	29	29	28	29	31
14.0173	Kranich	No	61	81	75	73	67	71	68	73	69	84	70	73	73	81	74	82	81	84	83	77	75
14.0174	Solstice	Yes	255.5	323	325	357.5	355	348.5	355.5	367.5	340	333	441.5	385	479	340.5	342	360.5	340	342.5	314	339	340.5
14.0175	Claire	No	102	120.5	127	129.5	131	155	141.5	134.5	133.5	137.5	138	153	140	148.5	146.5	144	154	157.5	167.5	188.5	174.5
14.0179	KWS Sterling	No	63	70.5	74	76.5	79	92	87	80	82	80.5	80.5	88.5	81.5	82	90	87.5	89	88.5	98.5	116.5	108
14.018	Robigus	Yes	159	211.5	228.5	200.5	202	209.5	214	206.5	219.5	229	205	213.5	209	252.5	239.5	227	266	264	309.5	276.5	258
14.0181	Oakley	Yes	15	17.5	24	26	24.5	26.5	28	19.5	27	26	25	27.5	25	21	30	26	25.5	26	28	31	27
14.0182	Oakley	Yes	102	120.5	127	129.5	131	155	141.5	134.5	133.5	137.5	138	153	140	148.5	146.5	144	154	157.5	167.5	188.5	174.5
14.0183	Oakley	Yes	70.5	72.5	87	86.5	89	108	97	90	94	89.5	94.5	98	94	90	101.5	97	101.5	101.5	109.5	124.5	115.5
14.0188	Kranich	Yes	186	236.5	244	221	236.5	236	224.5	240	213.5	225.5	218.5	231.5	231.5	232.5	239.5	220	239.5	227.5	236	221	230
14.019	Warrior	Yes	118.5	146	164.5	166.5	175.5	177.5	180	174.5	164.5	165	182	190.5	193.5	188.5	178.5	179	177	250	195.5	193.5	199.5
14.0191	Oakley	Yes	63.5	65	80	84	83	91.5	90.5	83.5	85	84.5	85	90.5	87.5	79	88.5	86.5	94	91.5	98.5	114	105.5
14.0203	KWS Sterling	No	3	7	8	11	5	10	11	9	8	11	11	9	11	9	12	10	12	12	12	12	11
14.0205	Solstice	Yes	134	160	160.5	186.5	181	183	186	185	173	178	227	203	245.5	172.5	176.5	182	167.5	186.5	164.5	173.5	179
14.0215	Warrior	Yes	144.5	192	193.5	201	200	196	201.5	195.5	193.5	199.5	209	206	216	207	212	214	205	241.5	220.5	230.5	227
14.0216	Oakley	Yes	63	70.5	74	76.5	79	92	87	80	82	80.5	80.5	88.5	81.5	82	90	87.5	89	88.5	98.5	116.5	108
14.0218	Cordiale	Yes	64	78.5	80.5	75	91.5	84.5	96	91.5	117	79	80	90.5	87	93	77.5	86.5	83	78.5	85.5	86.5	89.5
14.0225	AC Barrie	Yes	237.5	128.5	128	141	153	143.5	136.5	118.5	141	127.5	132	133.5	128.5	128	132.5	123	124	118.5	128	131	131.5
14.0226	AC Barrie	Yes	156.5	91.5	85.5	91.5	106.5	95.5	93.5	72	90.5	87.5	84	93.5	83	85	87.5	78.5	79.5	76.5	77.5	80.5	84
14.0227	AC Barrie	Yes	51	31.5	30	29.5	37	35	35	26.5	33	33.5	29.5	33.5	28.5	31.5	31.5	27.5	30.5	24.5	28.5	31.5	31.5
15.0040	Santiago	Yes	224.5	271	282.5	294.5	305	305.5	306	306	309.5	310	313.5	315	320	320	322.5	327	334.5	343	352	381.5	419.5
15.0095	Oakley	Yes	102	120.5	127	129.5	131	155	141.5	134.5	133.5	137.5	138	153	140	148.5	146.5	144	154	157.5	167.5	188.5	174.5
15.0104	Santiago	No	197	251.5	258.5	271.5	268.5	278	279.5	268.5	269.5	278.5	272.5	292.5	282.5	285.5	300	284	322	319.5	341.5	380.5	351.5
15.0123	Oakley	Yes	122	149	160	170.5	164.5	168.5	174.5	172.5	168	175	178.5	185	184.5	181.5	186.5	176	184.5	189.5	190.5	208.5	197.5
15.0124	Santiago	No	161.5	195	200.5	205.5	207.5	211	219	206	210.5	212.5	215.5	224	220	216.5	230.5	223	242.5	245	261.5	293.5	266.5
15.0128	Santiago	No	158	154	149.5	193.5	201.5	180.5	217.5	183.5	243	168	198.5	199	192	165.5	178.5	193.5	165.5	165.5	157	173.5	189.5
15.0130	Santiago	No	197	262	263	312	285	284.5	293	293.5	284.5	295.5	355	317	389.5	277.5	299	317.5	296	289.5	273.5	296.5	293
15.0233	Santiago	Yes	122	142	144	172	181.5	188	180.5	178.5	178	172	188	196.5	193.5	177	189	194.5	189	194	198	224.5	256.5
15.0383	Solstice	Yes	197	262	263	312	285	284.5	293	293.5	284.5	295.5	355	317	389.5	277.5	299	317.5	296	289.5	273.5	296.5	293
15.0386	Santiago	Yes	251	308	312	326.5	348	356	356	343.5	350.5	343	352.5	365	351.5	347.5	366	360	367	381	391	428	478
15.0388	Solstice	Yes	349.5	448	435.5	516	489	488.5	507	501.5	482.5	477.5	614.5	537	675	470	485.5	518	476	470.5	445.5	488.5	497.5
15.0398	Solstice	Yes	234.5	328	312	379	355	357.5	360	370.5	354	362	448	395	488	337.5	357	386.5	347	345	319	359	360
15.0404	Santiago	Yes	230	299.5	302.5	309.5	330	335.5	339	336.5	336	339.5	339	345	341.5	330	345.5	359	361	373.5	378	409	460
15.0417	Santiago	Yes	277	345	349	366.5	388	406	396.5	397.5	394.5	393	397	418	397.5	398	407.5	411	425	437.5	447	487.5	544.5
15.0499	Solstice	Yes	249.5	326.5	323.5	374.5	357.5	359	366.5	375.5	358.5	362	444	395.5	487	348.5	358	375	358	361	336	357.5	362
16.012	Santiago	Yes	178.5	215.5	227	217.5	243.5	254	238.5	250.5	240	251	240	248.5	242.5	242.5	250.5	249.5	258.5	268	276	299.5	326.5
16.0206	Oakley	Yes	353.5	447.5	449	458	475.5	500.5	483	481.5	467.5	488.5	488.5	521.5	491	524.5	519	493.5	565	554.5	603.5	678.5	618
16.0365	Santiago	No	309	384	393	420	424	418.5	421	400	400.5	432.5	419.5	432	441.5	427.5	467	463	447.5	458.5	468.5	510	484
16.0603	Santiago	Yes	301.5	378.5	390	402.5	431	443	439	436.5	423	430	436.5	457.5	436	434.5	451	434.5	462	478.5	487.5	527	588
16.0607	Oakley	Yes	279	359.5	363	373	385	399	396.5	377.5	380.5	391	394.5	418.5	402	414	419.5	403.5	454	442	486.5	539.5	496
16.0612	Santiago	Yes	293.5	375	375	387.5	414.5	432.5	424	424.5	415	423.5	417	434	419.5	422	435.5	427.5	439.5	454.5	467.5	512	570
