# Supplementary material for: The branched-chain amino acid aminotransferase TaBCAT1 modulates amino acid metabolism and positively regulates wheat rust susceptibility
Source: Plant Cell. 2021 Feb 5;33(5):1728–47. doi: 10.1093/plcell/koab049 (PMC8254495; doi:10.1093/plcell/koab049)
Supplement: koab049_Supplementary_Data [file koab049_supplementary_data.zip › tpc.00530.2020-s03.xlsx]

## Sheet: Supplemental Data Set 3
Supplemental Data. Corredor-Moreno et al. (2021). Plant Cell.
Supplemental Data Set 3. Details of statistical analyses performed.
Figure	Description of statistical test	Material	p-value
Figure 4	Two-tailed t-test and Duncan’s multiple range test (DMRT) for evaluating the percentage of leaf area infected determined using K-PIE	TaBCAT1-AQ50*TaBCAT1-BR366- vs WT	0.001692
		TaBCAT1-AQ50* vs TaBCAT1-BR366-	0.0008
		TaBCAT1-AQ50* vs WT	0
		TaBCAT1-BR366- vs WT	0.0201
Figure 5B	Two-tailed t-test for comparing TaBCAT1 expression determined using RT-qPCR	Oakley, F22, 12 hpi vs Oakley, uninfected, 12 hpi	0.0303213
		Oakley, F22, 3 dpi vs Oakley, uninfected, 3 dpi	0.995747
		Oakley, F22, 5 dpi vs Oakley, uninfected, 5 dpi	0.021848
		Oakley, F22, 9 dpi vs Oakley, uninfected, 9 dpi	0.728238
		Oakley, F22, 11 dpi vs Oakley, uninfected, 11 dpi	0.0833712
		Solstice, F22, 12 hpi vs Solstice, uninfected, 12 hpi	0.0446201
		Solstice, F22, 3 dpi vs Solstice, uninfected, 3 dpi	0.773331
		Solstice, F22, 5 dpi vs Solstice, uninfected, 5 dpi	0.658327
		Solstice, F22, 9 dpi vs Solstice, uninfected, 9 dpi	0.469994
		Solstice, F22, 11 dpi vs Solstice, uninfected, 11 dpi	0.021848
		Santiago, F22, 12 hpi vs Santiago, uninfected, 12 hpi	0.0315198
		Santiago, F22, 3 dpi vs Santiago, uninfected, 3 dpi	0.605957
		Santiago, F22, 5 dpi vs Santiago, uninfected, 5 dpi	0.443679
		Santiago, F22, 9 dpi vs Santiago, uninfected, 9 dpi	0.303595
		Santiago, F22, 11 dpi vs Santiago, uninfected, 11 dpi	0.642993
Figure 5C	DMRT for determining the area and percentage of germinating spores forming internal structures	TaBCAT1-AQ50* vs TaBCAT1-AQ50* TaBCAT1-BR366-	0.9794
		TaBCAT1-BR366- vs TaBCAT1-AQ50* TaBCAT1-BR366-	0.1029
		TaBCAT1-AQ50*TaBCAT1-BR366- vs WT	0.0056
		TaBCAT1-AQ50* vs TaBCAT1-BR366-	0.1129
		TaBCAT1-AQ50 vs WT	0.0062
		TaBCAT1-BR366- vs WT	0.0998
Figure 5D	DMRT for the area of internal fungal structures	TaBCAT1-AQ50* vs TaBCAT1-AQ50* TaBCAT1-BR366-	0.8667
		TaBCAT1-BR366- vs TaBCAT1-AQ50* TaBCAT1-BR366-	0.0028
		TaBCAT1-AQ50*TaBCAT1-BR366- vs WT	0.0014
		TaBCAT1-AQ50* vs TaBCAT1-BR366-	0.0019
		TaBCAT1-AQ50* vs WT	0.001
		TaBCAT1-BR366- vs WT	0.459
Figure 6A	DMRT for assessing PR gene expression in Kronos WT and TaBCAT1 disruption mutant lines	TaBCAT1-AQ50* vs TaBCAT1-BR366-, TaPR1	0.1103
		TaBCAT1-AQ50* vs TaBCAT1-AQ50* TaBCAT1-BR366-, TaPR1	0.3052
		TaBCAT1-AQ50* vs WT, TaPR1	0.1519
		TaBCAT1-BR366- vs TaBCAT1-AQ50* TaBCAT1-BR366-, TaPR1	0.0146
		TaBCAT1-BR366- vs WT, TaPR1	0.944
		TaBCAT1-AQ50*TaBCAT1-BR366- vs WT, TaPR1	0.0168
		TaBCAT1-AQ50* vs TaBCAT1-BR366-, TaPR2	0.0243
		TaBCAT1-AQ50* vs TaBCAT1-AQ50* TaBCAT1-BR366-, TaPR2	0.0861
		TaBCAT1-AQ50* vs WT, TaPR2	0.0311
		TaBCAT1-BR366- vs TaBCAT1-AQ50* TaBCAT1-BR366-, TaPR2	0.5083
		TaBCAT1-BR366- vs WT, TaPR2	0.9803
		TaBCAT1-AQ50*TaBCAT1-BR366- vs WT, TaPR2	0.4925
		TaBCAT1-AQ50* vs TaBCAT1-BR366-, TaPR3	0.1742
		TaBCAT1-AQ50* vs TaBCAT1-AQ50* TaBCAT1-BR366-, TaPR3	0.5895
		TaBCAT1-AQ50* vs WT, TaPR3	0.1204
		TaBCAT1-BR366- vs TaBCAT1-AQ50* TaBCAT1-BR366-, TaPR3	0.0678
		TaBCAT1-BR366- vs WT, TaPR3	0.7403
		TaBCAT1-AQ50*TaBCAT1-BR366- vs WT, TaPR3	0.0371
		TaBCAT1-AQ50* vs TaBCAT1-BR366-, TaPR4	0.0538
		TaBCAT1-AQ50* vs TaBCAT1-AQ50* TaBCAT1-BR366-, TaPR4	0.2778
		TaBCAT1-AQ50* vs WT, TaPR4	0.0375
		TaBCAT1-BR366- vs TaBCAT1-AQ50* TaBCAT1-BR366-, TaPR4	0.3388
		TaBCAT1-BR366- vs WT, TaPR4	0.7189
		TaBCAT1-AQ50*TaBCAT1-BR366- vs WT, TaPR4	0.1955
		TaBCAT1-AQ50* vs TaBCAT1-BR366-, TaPR5	0.7453
		TaBCAT1-AQ50* vs TaBCAT1-AQ50* TaBCAT1-BR366-, TaPR5	0.9977
		TaBCAT1-AQ50* vs WT, TaPR5	0.5918
		TaBCAT1-BR366- vs TaBCAT1-AQ50* TaBCAT1-BR366-, TaPR5	0.7476
		TaBCAT1-BR366- vs WT, TaPR5	0.8112
		TaBCAT1-AQ50*TaBCAT1-BR366- vs WT, TaPR5	0.5703
		TaBCAT1-AQ50* vs TaBCAT1-BR366-, TaPR9	0.0289
		TaBCAT1-AQ50* vs TaBCAT1-AQ50* TaBCAT1-BR366-, TaPR9	0.1961
		TaBCAT1-AQ50* vs WT, TaPR9	0.0342
		TaBCAT1-BR366- vs TaBCAT1-AQ50* TaBCAT1-BR366-, TaPR9	0.2845
		TaBCAT1-BR366- vs WT, TaPR9	0.9497
		TaBCAT1-AQ50*TaBCAT1-BR366- vs WT, TaPR9	0.2586
Figure 6B	Two-tailed t-test for evaluating SA levels	TaBCAT1-AQ50*TaBCAT1-BR366- vs WT	0.09405
Figure 6C	Two-tailed t-test for PR gene expression evaluated by RT-qPCR in VIGS plants	BSMV::TaBCAT1 vs BSMV::msc4D, PR1	0.07108
		BSMV::TaBCAT1 vs BSMV::msc4D, PR2	0.05763
		BSMV::TaBCAT1 vs BSMV::msc4D, PR3	0.001763
		BSMV::TaBCAT1 vs BSMV::msc4D, PR4	0.02477
		BSMV::TaBCAT1 vs BSMV::msc4D, PR5	0.2079
		BSMV::TaBCAT1 vs BSMV::msc4D, PR9	0.08886
Figure 7B and Supplemental Figure 11A	Two-tailed t-test for evaluating amino acid levels	TaBCAT1-AQ50*TaBCAT1-BR366- vs WT, Lys	0.0335766
		TaBCAT1-AQ50*TaBCAT1-BR366- vs WT, Gly	0.000220924
		TaBCAT1-AQ50*TaBCAT1-BR366- vs WT, Ala	0.129169
		TaBCAT1-AQ50*TaBCAT1-BR366- vs WT, Ser	0.000155637
		TaBCAT1-AQ50*TaBCAT1-BR366- vs WT, Pro	0.0334635
		TaBCAT1-AQ50*TaBCAT1-BR366- vs WT, Val	0.0272302
		TaBCAT1-AQ50*TaBCAT1-BR366- vs WT, Thr	0.00012853
		TaBCAT1-AQ50*TaBCAT1-BR366- vs WT, Ile	0.152941
		TaBCAT1-AQ50*TaBCAT1-BR366- vs WT, Leu	0.850669
		TaBCAT1-AQ50*TaBCAT1-BR366- vs WT, Asp	0.119838
		TaBCAT1-AQ50*TaBCAT1-BR366- vs WT, Glu	0.000524499
		TaBCAT1-AQ50*TaBCAT1-BR366- vs WT, Met	0.158203
		TaBCAT1-AQ50*TaBCAT1-BR366- vs WT, His	1.17884e-05
		TaBCAT1-AQ50*TaBCAT1-BR366- vs WT, Arg	0.0927036
		TaBCAT1-AQ50*TaBCAT1-BR366- vs WT, Tyr	0.833058
		TaBCAT1-AQ50*TaBCAT1-BR366- vs WT, Phe	0.08825
Figure 7C and Supplemental Figure 11B	Two-tailed t-test for evaluating amino acid levels	Santiago vs Oakley, infected 13/14, Val; 12 hpi	0.483136
		Santiago vs Oakley, infected 13/14, Leu; 12 hpi	0.351728
		Santiago vs Oakley, infected 13/14, Ile; 12 hpi	0.675359
		Santiago vs Oakley, infected 13/14, Thr; 12 hpi	0.764696
		Santiago vs Oakley, infected 13/14, Met; 12 hpi	0.930579
		Santiago vs Oakley, infected 13/14, Lys; 12 hpi	0.636415
		Santiago vs Oakley, infected 13/14, Gly; 12 hpi	0.188061
		Santiago vs Oakley, infected 13/14, Ala; 12 hpi	0.66697
		Santiago vs Oakley, infected 13/14, Ser; 12 hpi	0.388065
		Santiago vs Oakley, infected 13/14, Pro; 12 hpi	0.00627299
		Santiago vs Oakley, infected 13/14, Asp; 12 hpi	0.205831
		Santiago vs Oakley, infected 13/14, Gln; 12 hpi	0.835332
		Santiago vs Oakley, infected 13/14, His; 12 hpi	0.343737
		Santiago vs Oakley, infected 13/14, Arg; 12 hpi	0.758182
		Santiago vs Oakley, infected 13/14, Tyr; 12 hpi	0.887842
		Santiago vs Oakley, infected 13/14, Phe; 12 hpi	0.919887
		Santiago vs Oakley, infected 13/14, Val; 24 hpi	0.0084189
		Santiago vs Oakley, infected 13/14, Leu; 24 hpi	0.0495135
		Santiago vs Oakley, infected 13/14, Ile; 24 hpi	0.00845967
		Santiago vs Oakley, infected 13/14, Thr; 24 hpi	0.0307302
		Santiago vs Oakley, infected 13/14, Met; 24 hpi	0.730523
		Santiago vs Oakley, infected 13/14, Lys; 24 hpi	0.162104
		Santiago vs Oakley, infected 13/14, Gly; 24 hpi	0.348193
		Santiago vs Oakley, infected 13/14, Ala; 24 hpi	0.0341516
		Santiago vs Oakley, infected 13/14, Ser; 24 hpi	0.0362838
		Santiago vs Oakley, infected 13/14, Pro; 24 hpi	0.0376123
		Santiago vs Oakley, infected 13/14, Asp; 24 hpi	0.00630483
		Santiago vs Oakley, infected 13/14, Gln; 24 hpi	0.14037
		Santiago vs Oakley, infected 13/14, His; 24 hpi	0.190944
		Santiago vs Oakley, infected 13/14, Arg; 24 hpi	0.501882
		Santiago vs Oakley, infected 13/14, Tyr; 24 hpi	0.0623405
		Santiago vs Oakley, infected 13/14, Phe; 24 hpi	0.058611
		Santiago vs Oakley, infected 13/14, Val; 48 hpi	0.218587
		Santiago vs Oakley, infected 13/14, Leu; 48 hpi	0.121837
		Santiago vs Oakley, infected 13/14, Ile; 48 hpi	0.228965
		Santiago vs Oakley, infected 13/14, Thr; 48 hpi	0.142024
		Santiago vs Oakley, infected 13/14, Met; 48 hpi	0.341039
		Santiago vs Oakley, infected 13/14, Lys; 48 hpi	0.413911
		Santiago vs Oakley, infected 13/14, Gly; 48 hpi	0.763556
		Santiago vs Oakley, infected 13/14, Ala; 48 hpi	0.110717
		Santiago vs Oakley, infected 13/14, Ser; 48 hpi	0.262635
		Santiago vs Oakley, infected 13/14, Pro; 48 hpi	0.628287
		Santiago vs Oakley, infected 13/14, Asp; 48 hpi	0.035818
		Santiago vs Oakley, infected 13/14, Gln; 48 hpi	0.951597
		Santiago vs Oakley, infected 13/14, His; 48 hpi	0.11723
		Santiago vs Oakley, infected 13/14, Arg; 48 hpi	0.21821
		Santiago vs Oakley, infected 13/14, Tyr; 48 hpi	0.0615979
		Santiago vs Oakley, infected 13/14, Phe; 48 hpi	0.441001
Figure 8A	Two-tailed t-test for evaluating valic acid, leucic acid and isoleucic acid levels	TaBCAT1-AQ50*TaBCAT1-BR366- vs WT, Valic acid	0.250872
		TaBCAT1-AQ50*TaBCAT1-BR366- vs WT, Leucic acid	0.460906
		TaBCAT1-AQ50*TaBCAT1-BR366- vs WT, Isoleucic acid	0.441823
Supplemental Figure 8	DMRT for assessing the number of stem rust pustules / cm of leaf area in Kronos WT and TaBCAT1 disruption mutant lines	TaBCAT1-AQ50* vs TaBCAT1-BR366-	0.448
		TaBCAT1-AQ50* vs TaBCAT1-AQ50* TaBCAT1-BR366-	0.5099
		TaBCAT1-AQ50* vs WT	0.0011
		TaBCAT1-BR366- vs TaBCAT1-AQ50* TaBCAT1-BR366-	0.8813
		TaBCAT1-BR366- vs WT	0.0053
		TaBCAT1-AQ50*TaBCAT1-BR366- vs WT	0.0049
Supplemental Figure 9	Two-tailed t-test for comparing TaBCAT1 expression determined using RT-qPCR	Oakley, 13/14, 12 hpi vs Oakley, uninfected, 12 hpi	0.0005339
		Oakley, 13/14, 3 dpi vs Oakley, uninfected, 3 dpi	0.184105
		Oakley, 13/14, 5 dpi vs Oakley, uninfected, 5 dpi	0.116383
		Oakley, 13/14, 9 dpi vs Oakley, uninfected, 9 dpi	0.0240853
		Oakley, 13/14, 11 dpi vs Oakley, uninfected, 11 dpi	0.0687269
		Solstice, 13/14, 12 hpi vs Solstice, uninfected, 12 hpi	0.377347
		Solstice, 13/14, 3 dpi vs Solstice, uninfected, 3 dpi	0.0859507
		Solstice, 13/14, 5 dpi vs Solstice, uninfected, 5 dpi	0.0730787
		Solstice, 13/14, 9 dpi vs Solstice, uninfected, 9 dpi	0.665438
		Solstice, 13/14, 11 dpi vs Solstice, uninfected, 11 dpi	0.0012798
		Santiago, 13/14, 12 hpi vs Santiago, uninfected, 12 hpi	0.180723
		Santiago, 13/14, 3 dpi vs Santiago, uninfected, 3 dpi	0.0980198
		Santiago, 13/14, 5 dpi vs Santiago, uninfected, 5 dpi	0.0059593
		Santiago, 13/14, 9 dpi vs Santiago, uninfected, 9 dpi	0.340217
		Santiago, 13/14, 11 dpi vs Santiago, uninfected, 11 dpi	0.00424818
Supplemental Figure 10B	Two-tailed t-test for assessing TaBCAT1 expression determined by RT-qPCR in VIGS plants	Uninfected (BSMV::TaBCAT1 vs BSMV::msc4D), TaBCAT1-A	0.000675025
		Uninfected (BSMV::TaBCAT1 vs BSMV::msc4D), TaBCAT1-B	0.00299722
		Uninfected (BSMV::TaBCAT1 vs BSMV::msc4D), TaBCAT1-D	0.000185187
Supplemental Figure 10C	Two-tailed t-test for evaluating TaBCAT1 expression determined using RT-qPCR in VIGS plants after Pst or Pgt inoculation	Pst vs uninfected, TaBCAT1-A	0.000948516
		Pst vs uninfected, TaBCAT1-B	1.72218e-05
		Pst vs uninfected, TaBCAT1-D	0.0187709
		Pgt vs uninfected, TaBCAT1-A	0.00591851
		Pgt vs uninfected, TaBCAT1-B	0.150847
		Pgt vs uninfected, TaBCAT1-D	0.0926269
