# Supplementary material for: The branched-chain amino acid aminotransferase TaBCAT1 modulates amino acid metabolism and positively regulates wheat rust susceptibility
Source: Plant Cell. 2021 Feb 5;33(5):1728–47. doi: 10.1093/plcell/koab049 (PMC8254495; doi:10.1093/plcell/koab049)
Supplement: koab049_Supplementary_Data [file koab049_supplementary_data.zip › tpc.00530.2020-s04.txt]

(14.0027:0.00005480333340713598,(((14.0024:0.00007687727060031509,14.0025:0.00005515210155760846):0.00002077144012972727,(((((14.0036:0.00000147537740116900,(14.0043:0.00000147537740116900,(14.0081:0.00000147537740116900,14.0088:0.00000147537740116900):0.00000147537740116900):0.00000147537740116900):0.00000147537740116900,14.0097:0.00000147537740116900):0.00000147537740116900,(14.0095:0.00000147537740116900,14.0096:0.00000147537740116900):0.00000147537740116900):0.00008607799125455211,((14.0090:0.00009140035293217349,((14.0007:0.00000147537740116900,14.0005:0.00000147537740116900):0.00006418208954454734,(14.0015:0.00004914896995612917,((((14.0006:0.00007485038785541057,(((13/65:0.00000147537740116900,14.0153:0.00000147537740116900):0.00007262516182974554,(14.0218:0.00007628729756206686,(14.0016:0.00005428215625435725,(14.0205:0.00000147537740116900,(14.0165:0.00000147537740116900,(13/29:0.00000147537740116900,(14.0145:0.00000147537740116900,((13/21:0.00000147537740116900,(13/28:0.00000147537740116900,13/22:0.00000147537740116900):0.00000147537740116900):0.00000147537740116900,14.0174:0.00000147537740116900):0.00000147537740116900):0.00000147537740116900):0.00000147537740116900):0.00000494465071000508):0.00010266781891307999):0.00001541815525932084):0.00002930268303316160):0.00002878143221495627,(14.0004:0.00009036453405930965,(((13/520:0.00000832626526722866,14.0190:0.00000147537740116900):0.00006150314032292924,(14.0098:0.00000148715655199672,13/15:0.00000186933024986740):0.00006681194539732498):0.00005931249430491445,((14.0146:0.00000147537740116900,(13/24:0.00000147537740116900,14.0135:0.00000147537740116900):0.00000147537740116900):0.00014312277184242296,((((14.0140:0.00001208512842922650,13/19:0.00004449461967078777):0.00001146995979467577,(13/40:0.00008795186779590728,(14.0180:0.00000411393675734211,14.0020:0.00002289252424549335):0.00001566775157416850):0.00002088145841514187):0.00002723279594530283,((13/14:0.00000147537740116900,((14.0018:0.00000147537740116900,13/27:0.00000147537740116900):0.00000147537740116900,13/09:0.00000147537740116900):0.00000147537740116900):0.00001694825677632343,(((13/25:0.00000147537740116900,13/18:0.00000147537740116900):0.00004565983469514749,13/12:0.00003032745090870194):0.00002507906170261096,(13/20:0.00001362056795320801,13/26:0.00003847247113568453):0.00001673895193922973):0.00002896941224629725):0.00001128033998998367):0.00003941445953820956,(13/23:0.00000147537740116900,14.0141:0.00000147537740116900):0.00005098482902162367):0.00002183194947271361):0.00002409393572938925):0.00003910832388869912):0.00002363684581212089):0.00002134035942398819):0.00002181397238555641,(13/182:0.00006121857635934919,14.0094:0.00005726488308775448):0.00002103998526018571):0.00001947166491480787,(14.0139:0.00005906577976308094,(14.0086:0.00002228639947467154,(14.0169:0.00000147537740116900,(13/120:0.00000147537740116900,13/123:0.00000147537740116900):0.00000147537740116900):0.00008819300253794659):0.00005008296499122822):0.00001267327116992680):0.00002692749913763185,(14.0014:0.00006499713210708959,13/36:0.00012628381086017741):0.00004473176860239205):0.00001478841591975260):0.00002462549372941895):0.00002354434055384903):0.00001475430325711631,((((14.0039:0.00008551785877718278,(14.0047:0.00049037172359856027,(13/71:0.00006548461039993754,(13/39:0.00004390538627735396,((14.0155:0.00000147537740116900,14.0017:0.00000147537740116900):0.00000147537740116900,14.0108:0.00000147537740116900):0.00011701031911168802):0.00003898352563399625):0.00006824617492495439):0.00002559636883938333):0.00003175403422472310,14.0042:0.00009073461913604379):0.00001809797126965741,(((14.0041:0.00005768914815193339,14.0105:0.00003698357690070061):0.00002906177572846821,14.0009:0.00003946144752420854):0.00001436155966398564,(14.0026:0.00006374473849001247,(14.0126:0.00000147537740116900,(14.0128:0.00000147537740116900,14.0127:0.00000147537740116900):0.00000147537740116900):0.00006379958332806927):0.00003434509480337182):0.00001739471086783793):0.00001297243369951893,(13/42:0.00010576298740686184,((13/33:0.00008088164810734565,13/32:0.00004858013775832796):0.00005010529128765954,((13/38:0.00005462970942818552,(13/30:0.00007257458106542982,13/37:0.00006405000049213277):0.00002712532188700161):0.00003285247264138069,(13/34:0.00007918528964574555,13/35:0.00006337772136216896):0.00002730810846608137):0.00002714966271654800):0.00007826832373070072):0.00003438062012016117):0.00003178201510764809):0.00001689035700149753):0.00001749412219100164,((14.0083:0.00000147537740116900,(14.0087:0.00000147537740116900,(14.0044:0.00000147537740116900,(14.0085:0.00000147537740116900,(14.0040:0.00000147537740116900,14.0035:0.00000147537740116900):0.00000147537740116900):0.00000147537740116900):0.00000147537740116900):0.00000163699612783748):0.00011404414306414814,(14.0084:0.00000147537740116900,(14.0089:0.00000147537740116900,(14.0037:0.00000147537740116900,14.0091:0.00000147537740116900):0.00000147537740116900):0.00000147537740116900):0.00005623867497243512):0.00003224786329229020):0.00002646634057502903):0.00002586299180997027,(14.0173:0.00000147537740116900,14.0188:0.00000147537740116900):0.00014200088080618277):0.00002223107348980343,14.0002:0.00005647165679104934):0.0;
