# Supplementary material for: The branched-chain amino acid aminotransferase TaBCAT1 modulates amino acid metabolism and positively regulates wheat rust susceptibility
Source: Plant Cell. 2021 Feb 5;33(5):1728–47. doi: 10.1093/plcell/koab049 (PMC8254495; doi:10.1093/plcell/koab049)
Supplement: koab049_Supplementary_Data [file koab049_supplementary_data.zip › tpc.00530.2020-s05.txt]

(14.0025:0.00005515210155760846,((((((14.0036:0.00000147537740116900,(14.0043:0.00000147537740116900,(14.0081:0.00000147537740116900,14.0088:0.00000147537740116900)30:0.00000147537740116900)19:0.00000147537740116900)40:0.00000147537740116900,14.0097:0.00000147537740116900)36:0.00000147537740116900,(14.0095:0.00000147537740116900,14.0096:0.00000147537740116900)100:0.00000147537740116900)100:0.00008607799125455211,((14.0090:0.00009140035293217349,((14.0007:0.00000147537740116900,14.0005:0.00000147537740116900)100:0.00006418208954454734,(14.0015:0.00004914896995612917,((((14.0006:0.00007485038785541057,(((13/65:0.00000147537740116900,14.0153:0.00000147537740116900)100:0.00007262516182974554,(14.0218:0.00007628729756206686,(14.0016:0.00005428215625435725,(14.0205:0.00000147537740116900,(14.0165:0.00000147537740116900,(13/29:0.00000147537740116900,(14.0145:0.00000147537740116900,((13/21:0.00000147537740116900,(13/28:0.00000147537740116900,13/22:0.00000147537740116900)97:0.00000147537740116900)99:0.00000147537740116900,14.0174:0.00000147537740116900)93:0.00000147537740116900)67:0.00000147537740116900)61:0.00000147537740116900)100:0.00000494465071000508)100:0.00010266781891307999)90:0.00001541815525932084)87:0.00002930268303316160)66:0.00002878143221495627,(14.0004:0.00009036453405930965,(((13/520:0.00000832626526722866,14.0190:0.00000147537740116900)100:0.00006150314032292924,(14.0098:0.00000148715655199672,13/15:0.00000186933024986740)100:0.00006681194539732498)100:0.00005931249430491445,((14.0146:0.00000147537740116900,(13/24:0.00000147537740116900,14.0135:0.00000147537740116900)100:0.00000147537740116900)100:0.00014312277184242296,((((14.0140:0.00001208512842922650,13/19:0.00004449461967078777)88:0.00001146995979467577,(13/40:0.00008795186779590728,(14.0180:0.00000411393675734211,14.0020:0.00002289252424549335)100:0.00001566775157416850)100:0.00002088145841514187)88:0.00002723279594530283,((13/14:0.00000147537740116900,((14.0018:0.00000147537740116900,13/27:0.00000147537740116900)62:0.00000147537740116900,13/09:0.00000147537740116900)64:0.00000147537740116900)100:0.00001694825677632343,(((13/25:0.00000147537740116900,13/18:0.00000147537740116900)100:0.00004565983469514749,13/12:0.00003032745090870194)100:0.00002507906170261096,(13/20:0.00001362056795320801,13/26:0.00003847247113568453)100:0.00001673895193922973)100:0.00002896941224629725)87:0.00001128033998998367)88:0.00003941445953820956,(13/23:0.00000147537740116900,14.0141:0.00000147537740116900)100:0.00005098482902162367)88:0.00002183194947271361)100:0.00002409393572938925)100:0.00003910832388869912)59:0.00002363684581212089)65:0.00002134035942398819)29:0.00002181397238555641,(13/182:0.00006121857635934919,14.0094:0.00005726488308775448)33:0.00002103998526018571)40:0.00001947166491480787,(14.0139:0.00005906577976308094,(14.0086:0.00002228639947467154,(14.0169:0.00000147537740116900,(13/120:0.00000147537740116900,13/123:0.00000147537740116900)100:0.00000147537740116900)100:0.00008819300253794659)100:0.00005008296499122822)29:0.00001267327116992680)35:0.00002692749913763185,(14.0014:0.00006499713210708959,13/36:0.00012628381086017741)100:0.00004473176860239205)34:0.00001478841591975260)69:0.00002462549372941895)16:0.00002354434055384903)16:0.00001475430325711631,((((14.0039:0.00008551785877718278,(14.0047:0.00049037172359856027,(13/71:0.00006548461039993754,(13/39:0.00004390538627735396,((14.0155:0.00000147537740116900,14.0017:0.00000147537740116900)99:0.00000147537740116900,14.0108:0.00000147537740116900)100:0.00011701031911168802)82:0.00003898352563399625)100:0.00006824617492495439)37:0.00002559636883938333)82:0.00003175403422472310,14.0042:0.00009073461913604379)50:0.00001809797126965741,(((14.0041:0.00005768914815193339,14.0105:0.00003698357690070061)95:0.00002906177572846821,14.0009:0.00003946144752420854)87:0.00001436155966398564,(14.0026:0.00006374473849001247,(14.0126:0.00000147537740116900,(14.0128:0.00000147537740116900,14.0127:0.00000147537740116900)98:0.00000147537740116900)100:0.00006379958332806927)98:0.00003434509480337182)69:0.00001739471086783793)15:0.00001297243369951893,(13/42:0.00010576298740686184,((13/33:0.00008088164810734565,13/32:0.00004858013775832796)100:0.00005010529128765954,((13/38:0.00005462970942818552,(13/30:0.00007257458106542982,13/37:0.00006405000049213277)23:0.00002712532188700161)35:0.00003285247264138069,(13/34:0.00007918528964574555,13/35:0.00006337772136216896)30:0.00002730810846608137)34:0.00002714966271654800)100:0.00007826832373070072)81:0.00003438062012016117)61:0.00003178201510764809)6:0.00001689035700149753)30:0.00001749412219100164,((14.0083:0.00000147537740116900,(14.0087:0.00000147537740116900,(14.0044:0.00000147537740116900,(14.0085:0.00000147537740116900,(14.0040:0.00000147537740116900,14.0035:0.00000147537740116900)95:0.00000147537740116900)94:0.00000147537740116900)81:0.00000147537740116900)95:0.00000163699612783748)100:0.00011404414306414814,(14.0084:0.00000147537740116900,(14.0089:0.00000147537740116900,(14.0037:0.00000147537740116900,14.0091:0.00000147537740116900)94:0.00000147537740116900)75:0.00000147537740116900)100:0.00005623867497243512)93:0.00003224786329229020)83:0.00002646634057502903,((14.0173:0.00000147537740116900,14.0188:0.00000147537740116900)100:0.00014200088080618277,(14.0002:0.00005647165679104934,14.0027:0.00005480333340713598)18:0.00002223107348980343)63:0.00002586299180997027)78:0.00002077144012972727,14.0024:0.00007687727060031509);
